# Supplementary material for: Expert perspectives on essential parameters to monitor during childbirth in low resource settings: a Delphi study in sub-Saharan Africa
Source: Reprod Health. 2019 Aug 5;16:119. doi: 10.1186/s12978-019-0786-6 (PMC6683469; doi:10.1186/s12978-019-0786-6)
Supplement: Supplementary file 1 — Round 1 Questionnaire. (XLSX 32 kb) [file 12978_2019_786_MOESM1_ESM.xlsx]

## Sheet: Sheet
Respondent ID	Collector ID	Start Date	End Date	Custom Data 1	If you are ready to voluntarily participate in the survey, please mark the "YES" option.	What is your approximate age?	How long have you offered clinical labour & delivery care in sub-Saharan Africa?	To which maternal and child health professional association / society do you subscribe?																																		Please classify your primary clinical setting. (Check all that apply)
					Response	Response	Response	Angola	Benin	Botswana	Burkina Faso	Burundi	Cameroon, SOGOC	Chad	Congo DR	Congo	Eritrea	Ethiopia, ESOG	Gambia	Ghana	Ivory Coast, SOGOCI	Kenya, KOGS	Lesotho	Liberia	Madagascar	Malawi, AOGM	Mali, SOMAGO	Mauritania	Mozambique, AMOG	Namibia	Niger, SGON	Nigeria, SOGON	Rwanda, RSOG	Senegal, ASGO	South Africa, SASOG	Sudan	Tanzania, AGOTA	Uganda, AOGU	Zambia, ZAGO	Zimbabwe	Other (please specify)	Teaching hospital	Referral hospital	Private for profit	Private not for profit	Public facility	Urban facility	Health center / unit	Sufficient maternity care providers for patients
6785504878	169335714	2018-03-27 14:59:14	2018-03-27 15:17:09		YES, I willingly take the survey.	35 – 44	1 – 5 years																															Uganda, AOGU						Private for profit
6740113838	169335714	2018-03-07 11:32:16	2018-03-07 19:10:12	midwife Ghana	YES, I willingly take the survey.	25 - 34	1 – 5 years													Ghana																					Ghana registered nurses and midwifery association	Teaching hospital
6699100197	169335714	2018-02-16 08:38:56	2018-02-16 08:52:16		YES, I willingly take the survey.	35 – 44	1 – 5 years			Botswana																																Teaching hospital				Public facility
6696668103	169335714	2018-02-15 09:23:29	2018-02-15 09:44:19		YES, I willingly take the survey.	35 – 44	1 – 5 years																															Uganda, AOGU						Private for profit
6671566829	169444002	2018-02-03 14:40:33	2018-02-03 17:58:52		YES, I willingly take the survey.	25 - 34	1 – 5 years															Kenya, KOGS																						Private for profit
6669946861	169335714	2018-02-02 19:25:58	2018-02-02 19:52:59		YES, I willingly take the survey.	25 - 34	1 – 5 years																															Uganda, AOGU				Teaching hospital	Referral hospital
6669933963	169335714	2018-02-02 19:28:20	2018-02-02 19:37:21		YES, I willingly take the survey.	35 – 44	1 – 5 years																																		Netherlands	Teaching hospital	Referral hospital			Public facility	Urban facility		Sufficient maternity care providers for patients
6669374911	169444002	2018-02-02 15:26:56	2018-02-02 15:34:46		YES, I willingly take the survey.	25 - 34	1 – 5 years															Kenya, KOGS																				Teaching hospital	Referral hospital
6669352057	169335714	2018-02-02 15:11:52	2018-02-02 15:13:11		YES, I willingly take the survey.	35 – 44	1 – 5 years
6664238340	169335714	2018-01-31 14:34:02	2018-01-31 15:23:27			35 – 44	1 – 5 years								Congo DR																														Private not for profit
6782541438	169444002	2018-03-26 13:27:22	2018-03-26 13:39:19		YES, I willingly take the survey.	35 – 44	11 – 20 years																														Tanzania, AGOTA						Referral hospital		Private not for profit		Urban facility
6739945098	169335714	2018-03-07 08:58:56	2018-03-07 09:04:49		YES, I willingly take the survey.	45 – 54	11 – 20 years																															Uganda, AOGU					Referral hospital
6730018571	169444002	2018-03-02 15:41:19	2018-03-02 15:53:02		YES, I willingly take the survey.	45 – 54	11 – 20 years																						Mozambique, AMOG													Teaching hospital
6696638409	169335714	2018-02-15 08:46:48	2018-02-15 08:54:02		YES, I willingly take the survey.	35 – 44	11 – 20 years																															Uganda, AOGU				Teaching hospital
6678165083	169444002	2018-02-07 07:01:49	2018-02-07 07:18:49		YES, I willingly take the survey.	45 – 54	11 – 20 years																										Rwanda, RSOG											Private for profit
6676259916	169335714	2018-02-06 16:23:02	2018-02-06 16:47:27		YES, I willingly take the survey.	35 – 44	11 – 20 years			Botswana																												Uganda, AOGU								Public facility
6673544857	169444002	2018-02-05 13:27:08	2018-02-05 13:49:39		YES, I willingly take the survey.	45 – 54	11 – 20 years					Burundi																					Rwanda, RSOG									Teaching hospital
6673348792	169444002	2018-02-05 10:41:58	2018-02-05 10:44:28		YES, I willingly take the survey.	35 – 44	11 – 20 years																														Tanzania, AGOTA					Teaching hospital
6673301497	169444002	2018-02-05 09:46:51	2018-02-05 10:31:46		YES, I willingly take the survey.	35 – 44	11 – 20 years															Kenya, KOGS
6672252884	169444002	2018-02-04 09:50:18	2018-02-04 10:04:11		YES, I willingly take the survey.	45 – 54	11 – 20 years															Kenya, KOGS																						Private for profit
6671412416	169444002	2018-02-03 14:42:43	2018-02-03 14:54:38		YES, I willingly take the survey.	45 – 54	11 – 20 years															Kenya, KOGS																								Public facility
6671156479	169335714	2018-02-03 07:24:16	2018-02-17 18:46:14		YES, I willingly take the survey.	45 – 54	11 – 20 years																															Uganda, AOGU					Referral hospital			Public facility	Urban facility
6670558176	169335714	2018-02-02 23:41:55	2018-02-02 23:57:36		YES, I willingly take the survey.	45 – 54	11 – 20 years																															Uganda, AOGU				Teaching hospital			Private not for profit
6669929065	169335714	2018-02-02 19:26:10	2018-02-02 19:39:05		YES, I willingly take the survey.	45 – 54	11 – 20 years																															Uganda, AOGU				Teaching hospital	Referral hospital			Public facility
6669626487	169335714	2018-02-02 17:29:59	2018-02-02 18:12:08		YES, I willingly take the survey.	35 – 44	11 – 20 years			Botswana																												Uganda, AOGU				Teaching hospital	Referral hospital
6669612947	169444002	2018-02-02 17:25:01	2018-02-02 17:41:32		YES, I willingly take the survey.	45 – 54	11 – 20 years															Kenya, KOGS																				Teaching hospital	Referral hospital			Public facility
6669330946	169335714	2018-02-02 14:56:42	2018-02-02 15:27:14		YES, I willingly take the survey.	25 - 34	11 – 20 years																															Uganda, AOGU								Public facility	Urban facility
6669220688	169444002	2018-02-02 13:38:41	2018-02-02 14:00:23		YES, I willingly take the survey.	35 – 44	11 – 20 years															Kenya, KOGS																				Teaching hospital	Referral hospital			Public facility	Urban facility		Sufficient maternity care providers for patients
6668908516	169444002	2018-02-02 09:10:03	2018-03-04 07:51:21		YES, I willingly take the survey.	35 – 44	11 – 20 years															Kenya, KOGS																				Teaching hospital	Referral hospital	Private for profit
6667489863	169444002	2018-02-01 19:45:51	2018-02-01 19:54:59		YES, I willingly take the survey.	45 – 54	11 – 20 years																																	Zimbabwe			Referral hospital	Private for profit
6782566424	169444002	2018-03-26 13:44:07	2018-03-26 13:52:56		YES, I willingly take the survey.	25 - 34	6 – 10 years																														Tanzania, AGOTA					Teaching hospital	Referral hospital			Public facility
6782524120	169444002	2018-03-26 13:16:15	2018-03-26 13:24:49		YES, I willingly take the survey.	25 - 34	6 – 10 years								Congo DR																															Public facility		Health center / unit
6782517854	169444002	2018-03-26 13:11:39	2018-03-26 13:16:09		YES, I willingly take the survey.	35 – 44	6 – 10 years
6745279263	169335714	2018-03-09 07:17:59	2018-03-09 07:19:50		YES, I willingly take the survey.	35 – 44	6 – 10 years
6739876036	169335714	2018-03-07 07:55:00	2018-03-07 08:34:37		YES, I willingly take the survey.	45 – 54	6 – 10 years																															Uganda, AOGU				Teaching hospital	Referral hospital	Private for profit	Private not for profit
6696748398	169335714	2018-02-15 10:56:38	2018-02-15 11:03:59		YES, I willingly take the survey.	35 – 44	6 – 10 years																															Uganda, AOGU						Private for profit
6696106161	169335714	2018-02-15 01:40:26	2018-02-15 02:30:37		YES, I willingly take the survey.	35 – 44	6 – 10 years																															Uganda, AOGU						Private for profit
6695861036	169335714	2018-02-14 23:47:48	2018-02-15 00:14:04		YES, I willingly take the survey.	25 - 34	6 – 10 years																															Uganda, AOGU				Teaching hospital	Referral hospital	Private for profit
6695223396	169335714	2018-02-14 20:11:42	2018-02-14 23:57:15		YES, I willingly take the survey.	35 – 44	6 – 10 years																			Malawi, AOGM									South Africa, SASOG							Teaching hospital	Referral hospital					Health center / unit
6695219856	169335714	2018-02-14 20:08:24	2018-02-19 15:14:09		YES, I willingly take the survey.	35 – 44	6 – 10 years																															Uganda, AOGU					Referral hospital
6683167699	169335714	2018-02-09 02:11:21	2018-02-09 02:31:15		YES, I willingly take the survey.	25 - 34	6 – 10 years																															Uganda, AOGU								Public facility
6681283398	169444002	2018-02-08 14:41:57	2018-02-08 14:49:32		YES, I willingly take the survey.	25 - 34	6 – 10 years																						Mozambique, AMOG													Teaching hospital		Private for profit
6681228704	169444002	2018-02-08 14:03:24	2018-02-08 14:05:30		YES, I willingly take the survey.	35 – 44	6 – 10 years															Kenya, KOGS																				Teaching hospital			Private not for profit		Urban facility
6676941485	169444002	2018-02-06 20:37:59	2018-02-06 20:41:30		YES, I willingly take the survey.	35 – 44	6 – 10 years																										Rwanda, RSOG													Public facility
6676395839	169444002	2018-02-06 17:21:52	2018-02-06 17:58:43		YES, I willingly take the survey.	35 – 44	6 – 10 years																										Rwanda, RSOG									Teaching hospital
6675866895	169335714	2018-02-06 11:52:13	2018-02-06 12:13:33		YES, I willingly take the survey.	25 - 34	6 – 10 years																															Uganda, AOGU						Private for profit			Urban facility		Sufficient maternity care providers for patients
6675771760	169335714	2018-02-06 10:22:35	2018-02-06 10:44:06	mwife Ethio	YES, I willingly take the survey.	25 - 34	6 – 10 years											Ethiopia, ESOG																								Teaching hospital
6673673400	169444002	2018-02-05 14:55:35	2018-02-05 15:06:06		YES, I willingly take the survey.	35 – 44	6 – 10 years																						Mozambique, AMOG														Referral hospital
6673373286	169335714	2018-02-05 11:07:04	2018-02-05 11:16:05	mwife Ethio	YES, I willingly take the survey.	25 - 34	6 – 10 years											Ethiopia, ESOG																								Teaching hospital
6669975443	169444002	2018-02-02 19:43:09	2018-02-02 19:49:35		YES, I willingly take the survey.	25 - 34	6 – 10 years															Kenya, KOGS																					Referral hospital	Private for profit
6669871161	169444002	2018-02-02 19:06:26	2018-02-02 19:17:49		YES, I willingly take the survey.	35 – 44	6 – 10 years															Kenya, KOGS																								Public facility
6669567499	169444002	2018-02-02 17:06:22	2018-02-02 17:43:33		YES, I willingly take the survey.	25 - 34	6 – 10 years															Kenya, KOGS																				Teaching hospital	Referral hospital			Public facility
6669352268	169444002	2018-02-02 15:12:40	2018-02-02 15:15:40		YES, I willingly take the survey.	25 - 34	6 – 10 years															Kenya, KOGS																					Referral hospital
6669306445	169335714	2018-02-02 14:20:31	2018-02-02 16:38:54		YES, I willingly take the survey.	25 - 34	6 – 10 years																															Uganda, AOGU								Public facility
6668912306	169444002	2018-02-02 09:13:18	2018-02-02 09:21:49		YES, I willingly take the survey.	35 – 44	6 – 10 years															Kenya, KOGS																				Teaching hospital			Private not for profit		Urban facility		Sufficient maternity care providers for patients
6668861683	169444002	2018-02-02 08:16:14	2018-02-02 08:30:10		YES, I willingly take the survey.	45 – 54	6 – 10 years															Kenya, KOGS																				Teaching hospital
6666624211	169444002	2018-02-01 12:18:25	2018-02-01 12:37:06			55 – 64	6 – 10 years																															Uganda, AOGU			ECSACOG	Teaching hospital				Public facility
6663538992	169335714	2018-01-31 04:49:07	2018-01-31 13:33:38			35 – 44	6 – 10 years			Botswana																												Uganda, AOGU			ECSACOG, FIGO		Referral hospital			Public facility
6782664637	169444002	2018-03-26 14:47:20	2018-03-26 14:57:00		YES, I willingly take the survey.	45 – 54	Over 20 years																										Rwanda, RSOG									Teaching hospital	Referral hospital			Public facility
6745350472	169335714	2018-03-09 08:32:10	2018-03-09 09:03:10		YES, I willingly take the survey.	55 – 64	Over 20 years																															Uganda, AOGU				Teaching hospital	Referral hospital
6743190259	169335714	2018-03-08 15:15:35	2018-03-08 15:22:34		YES, I willingly take the survey.	45 – 54	Over 20 years																															Uganda, AOGU				Teaching hospital	Referral hospital			Public facility
6741311355	169335714	2018-03-07 20:40:34	2018-03-07 20:59:57		YES, I willingly take the survey.	45 – 54	Over 20 years																															Uganda, AOGU				Teaching hospital	Referral hospital		Private not for profit	Public facility	Urban facility
6740272813	169335714	2018-03-07 13:24:05	2018-03-07 14:07:00		YES, I willingly take the survey.	45 – 54	Over 20 years																															Uganda, AOGU				Teaching hospital	Referral hospital			Public facility	Urban facility
6739850322	169335714	2018-03-07 07:33:08	2018-03-07 07:54:24		YES, I willingly take the survey.	45 – 54	Over 20 years																															Uganda, AOGU					Referral hospital
6739825263	169335714	2018-03-07 07:13:19	2018-03-07 07:45:54		YES, I willingly take the survey.	45 – 54	Over 20 years																															Uganda, AOGU					Referral hospital		Private not for profit				Sufficient maternity care providers for patients
6703442917	169335714	2018-02-19 08:47:16	2018-02-19 08:49:25		YES, I willingly take the survey.	55 – 64	Over 20 years
6703045171	169335714	2018-02-19 00:50:56	2018-02-19 02:34:25		YES, I willingly take the survey.	45 – 54	Over 20 years																															Uganda, AOGU				Teaching hospital				Public facility	Urban facility
6676011394	169335714	2018-02-06 13:46:50	2018-02-06 14:06:20		YES, I willingly take the survey.	45 – 54	Over 20 years																															Uganda, AOGU				Teaching hospital	Referral hospital			Public facility
6672317873	169444002	2018-02-04 12:14:14	2018-02-04 12:22:04		YES, I willingly take the survey.	45 – 54	Over 20 years															Kenya, KOGS																				Teaching hospital	Referral hospital	Private for profit
6670168923	169444002	2018-02-02 20:58:56	2018-02-02 21:03:36		YES, I willingly take the survey.	55 – 64	Over 20 years															Kenya, KOGS																				Teaching hospital
6668941947	169444002	2018-02-02 09:46:43	2018-02-02 10:00:46			55 – 64	Over 20 years															Kenya, KOGS																						Private for profit
6667517049	169444002	2018-02-01 19:56:28	2018-02-01 20:03:12		YES, I willingly take the survey.	55 – 64	Over 20 years															Kenya, KOGS																			ECSACOG, FIGO	Teaching hospital	Referral hospital			Public facility
6782512048	169444002	2018-03-26 12:57:26	2018-03-26 13:10:30		YES, I willingly take the survey.	25 - 34	Under 1 year
6666663793	169444002	2018-02-01 12:57:37	2018-02-01 12:58:25		YES, I willingly take the survey.	25 - 34	Under 1 year
6747139596	169335714	2018-03-10 00:25:37	2018-03-10 00:25:38		YES, I willingly take the survey.
6739927694	169335714	2018-03-07 08:42:03	2018-03-07 08:43:12	Madagas	NO, I am not ready to take this survey.
6669510074	169444002	2018-02-02 16:40:19	2018-02-02 16:41:04		NO, I am not ready to take this survey.
6669399405	169444002	2018-02-02 15:42:45	2018-02-02 15:42:59		YES, I willingly take the survey.
[truncated: 64 more columns]
