# Supplementary material for: Expert perspectives on essential parameters to monitor during childbirth in low resource settings: a Delphi study in sub-Saharan Africa
Source: Reprod Health. 2019 Aug 5;16:119. doi: 10.1186/s12978-019-0786-6 (PMC6683469; doi:10.1186/s12978-019-0786-6)
Supplement: Supplementary file 2 — Round 2 Questionnaire. (XLSX 23 kb) [file 12978_2019_786_MOESM2_ESM.xlsx]

## Sheet: Sheet
Respondent ID	View results of Round 1 and send feedback in round 2 of the survey.	How long have you offered clinical labour & delivery care in sub-Saharan Africa?		How important is monitoring the following foetal status parameters to ensure good labour outcomes? R1: Total scores for Moderately important or Very important are; Amniotic fluid - 75%,Moulding of head - 80%,Foetal status - 100%.				How important is monitoring the following labour progress parameters to ensure good labour outcomes? R1: Total scores for Moderately important or Very important are; Contractions in 10 min - 84%, Strength of contractions - 86%,Cervical opening - 100%				How important is monitoring the following maternal status parameters to ensure good labour outcomes? R1: Total scores for Moderately important or Very important are; Blood pressure - 94%Pulse rate - 77%Temperature - 57%Urine protein - 60%Urine acetone - 33%Urine volume - 60%									Do you agree or disagree with the suggestion of changing the frequency of monitoring some parameters on the WHO partograph? R1: Disagree - 21%Neither agree nor disagree - 8%Agree - 71%			At what intervals (in minutes or hours) should these foetal parameters be monitored during normal labour? R1: Foetal heart - 54% chose every 30min, 20% chose every 1hAmniotic fluid - 40% chose every 4h, 26% chose over 4h Moulding - 49% chose every 4h, 14% chose over 4h						At what intervals (in minutes or hours) should these labour progress parameters be monitored during normal labour?R1: Cervix opening - 54% chose 4h, 23% chose over 4h,Contractions in 10 min - 26% chose 1h, 20% chose 2h,Contractions strength - 26% chose 2h, 23% chose 1h,Descent of foetus - 43% chose 4h, 26% chose over 4h.								At what intervals (in minutes or hours) should these maternal parameters be monitored during normal labour?R1: Mean intervals were; Maternal pulse - 2h,20minMaternal BP - 2h,48minTemperature - 3h,28minUrine protein - 4h,18minUrine acetone - 4h,0minUrine volume - 3h,52min											Which of these parameters could be removed from basic / routine childbirth monitoring? (Check all that apply) R1: Top 6 scores on the list for removal were; Urine acetone - 60%Urine volume - 42%Urine protein - 36%None - 31%Temperature - 29%Amniotic fluid - 22%
	Response	Response		Amniotic fluid thickness		Moulding of head		Contractions per 10 mins		Strength of contractions		Temperature		Urine protein		Urine volume		Urine acetone			Response	Comment or explanation:		Foetal heart		Amniotic fluid		Moulding of head		Cervix opening		Contractions in 10 min		Contractions strength		Descent of foetus		Maternal pulse		Maternal BP		Temperature		Urine protein		Urine acetone		Urine volume	Amniotic fluid
6788350702	YES, view results and share feedback.	1 – 5 years		Moderately important		Slightly important		Slightly important		Moderately important		Maybe important		Maybe important		Slightly important		Maybe important			Strongly agree			1 h		4 h		4 h		4 h		3 h		2 h		3 h		4 h		4 h		over 4 h		over 4 h		4 h		4 h
6780012060	YES, view results and share feedback.	1 – 5 years		Moderately important		Very important		Moderately important		Very important		Maybe important		Not important		Slightly important		Maybe important			Strongly agree			1 h		4 h		4 h		4 h		2 h		2 h		4 h		4 h		4 h		4 h		over 4 h		over 4 h		4 h
6739871683	YES, view results and share feedback.	11 – 20 years		Very important		Very important		Very important		Very important		Slightly important		Moderately important		Moderately important		Slightly important			Agree			30 min		4 h		4 h		4 h		1 h		1 h		4 h		30 min		30 min		2 h		over 4 h		over 4 h		2 h
6716218724	YES, view results and share feedback.	11 – 20 years		Very important		Moderately important		Moderately important		Moderately important		Maybe important		Maybe important		Maybe important		Maybe important			Strongly agree			1 h		4 h		4 h		3 h		3 h		3 h		3 h		4 h		4 h		over 4 h		over 4 h		over 4 h		over 4 h
6714278964	YES, view results and share feedback.	11 – 20 years		Very important		Very important		Very important		Very important		Very important		Moderately important		Moderately important		Moderately important			Agree			30 min		over 4 h		1 h		1 h		30 min		30 min		1 h		1 h		1 h		over 4 h		over 4 h		over 4 h		1 h
6782713078	YES, view results and share feedback.	11 – 20 years		Moderately important		Moderately important		Maybe important		Moderately important		Slightly important		Slightly important		Maybe important		Maybe important			Agree			1 h		4 h		4 h		4 h		3 h		2 h		3 h		4 h		2 h		over 4 h		over 4 h		over 4 h		4 h
6716778212	YES, view results and share feedback.	6 – 10 years		Maybe important		Maybe important		Moderately important		Moderately important		Maybe important		Moderately important		Moderately important		Moderately important			Agree			1 h		over 4 h		over 4 h		4 h		2 h		2 h		4 h		2 h		2 h		over 4 h		over 4 h		over 4 h		over 4 h
6748752294	YES, view results and share feedback.	6 – 10 years		Slightly important		Maybe important		Moderately important		Moderately important		Moderately important		Very important		Moderately important		Slightly important			Agree			1 h		over 4 h		4 h		4 h		1 h		1 h		4 h		1 h		1 h		4 h		4 h		4 h		4 h
6772054547	YES, view results and share feedback.	6 – 10 years		Very important		Very important		Very important		Moderately important		Moderately important		Very important		Slightly important		Slightly important			Disagree
6727483480	YES, view results and share feedback.	6 – 10 years		Slightly important		Very important		Moderately important		Slightly important		Maybe important		Maybe important		Slightly important		Moderately important			Agree			30 min		1 h		4 h		4 h		4 h		4 h		4 h		2 h		2 h		4 h		over 4 h		4 h		2 h
6782603079	YES, view results and share feedback.	6 – 10 years		Moderately important		Very important		Slightly important		Very important		Maybe important		Maybe important		Slightly important		Maybe important			Strongly agree			1 h		4 h		4 h		4 h		4 h		2 h		4 h		over 4 h		4 h		over 4 h		over 4 h		over 4 h		4 h
6780368426	YES, view results and share feedback.	6 – 10 years		Maybe important		Maybe important		Very important		Slightly important		Maybe important		Maybe important		Maybe important		Maybe important			Agree			1 h		over 4 h		over 4 h		4 h		2 h		2 h		4 h		4 h		4 h		over 4 h		over 4 h		over 4 h		over 4 h
6739934796	YES, view results and share feedback.	6 – 10 years		Very important		Very important		Maybe important		Very important		Moderately important		Moderately important		Moderately important		Moderately important			Strongly agree			1 h		1 h		4 h		4 h		4 h		2 h		over 4 h		4 h		4 h		4 h		over 4 h		over 4 h		over 4 h
6782619258	YES, view results and share feedback.	6 – 10 years		Moderately important		Moderately important		Slightly important		Moderately important		Maybe important		Maybe important		Slightly important		Not important			Strongly agree			1 h		4 h		over 4 h		4 h		4 h		2 h		4 h		4 h		4 h		over 4 h		over 4 h		over 4 h		4 h
6779996609	YES, view results and share feedback.	6 – 10 years		Very important		Moderately important		Moderately important		Very important		Slightly important		Not important		Not important		Not important			Agree			1 h		2 h		4 h		2 h		1 h		2 h		2 h		2 h		2 h		over 4 h		over 4 h		4 h		4 h
6782647149	YES, view results and share feedback.	Over 20 years		Moderately important		Slightly important		Slightly important		Moderately important		Slightly important		Maybe important		Slightly important		Maybe important			Strongly agree			2 h		4 h		4 h		4 h		4 h		1 h		4 h		4 h		4 h		over 4 h		over 4 h		over 4 h		over 4 h
6759190782	YES, view results and share feedback.		11 -20 yr
6740426628	NO, I am not ready to continue.		11 -20 yr
6739891213	YES, view results and share feedback.		11 -20 yr
6753200293	YES, view results and share feedback.		11 -20 yr
COUNT (N)	16
No Answer	4
TOTAL	20
			Very important	6	6	7	6	4	4	6	5	1	1	2	2	0	0	0	0	Strongly agree	7	5	0.5 h	3	3	0	0	0	0	0	0	1	1	1	1	0	0	1	1	1	1	0	0	0	0	0	0	0	0
	1 – 5 years	2	moderately important	6	4	4	4	6	5	8	7	3	3	4	4	5	5	4	4	agree	8	8	1 h	11	9	2	2	1	1	1	1	3	3	3	3	1	1	2	2	2	2	0	0	0	0	0	0	1	1
	6 – 10 years	9	slightly important	2	2	2	1	4	3	2	2	4	4	1	1	7	5	3	3	neutral	0	0	2 h	1	1	1	1	0	0	1	1	3	2	9	7	1	1	3	3	4	4	1	1	0	0	0	0	2	2
	11 – 20 years	4	maybe important	2	2	3	3	2	2	0	0	8	6	7	6	3	3	7	5	disagree	1	1	3 h	0	0	0	0	0	0	1	1	3	2	1	1	3	2	0	0	0	0	0	0	0	0	0	0	0	0
	Over 20 years	1	not important	0	0	0	0	0	0	0	0	0	0	2	1	1	1	2	2	Strongly disagree	0	0	4 h	0	0	8	6	11	9	12	10	5	5	1	1	9	8	8	6	8	6	4	3	1	1	4	3	7	5
	TOTAL	16	TOTAL	16	14	16	14	16	14	16	14	16	14	16	14	16	14	16	14		16	14	over 4 h	0	0	4	4	3	3	0	0	0	0	0	0	1	1	1	1	0	0	10	9	14	12	11	10	5	5
																								15	13	15	13	15	13	15	13	15	13	15	13	15	13	15	13	15	13	15	13	15	13	15	13	15	13
	1 – 5 years (%)	0.125	Very important	0.375	0.428571	0.4375	0.428571	0.25	0.285714	0.375	0.357143	0.0625	0.0714286	0.125	0.142857	0	0	0	0	Strongly agree (%)	0.4375	0.357143	0.5 h (%)	0.2	0.230769	0	0	0	0	0	0	0.0666667	0.0769231	0.0666667	0.0769231	0	0	0.0666667	0.0769231	0.0666667	0.0769231	0	0	0	0	0	0	0	0
	6 – 10 years (%)	0.5625	moderately important	0.375	0.285714	0.25	0.285714	0.375	0.357143	0.5	0.5	0.1875	0.214286	0.25	0.285714	0.3125	0.357143	0.25	0.285714	agree (%)	0.5	0.571429	1 h (%)	0.733333	0.692308	0.133333	0.153846	0.0666667	0.0769231	0.0666667	0.0769231	0.2	0.230769	0.2	0.230769	0.0666667	0.0769231	0.133333	0.153846	0.133333	0.153846	0	0	0	0	0	0	0.0666667	0.0769231
	11 – 20 years (%)	0.25	slightly important	0.125	0.142857	0.125	0.0714286	0.25	0.214286	0.125	0.142857	0.25	0.285714	0.0625	0.0714286	0.4375	0.357143	0.1875	0.214286	neutral (%)	0	0	2 h (%)	0.0666667	0.0769231	0.0666667	0.0769231	0	0	0.0666667	0.0769231	0.2	0.153846	0.6	0.538462	0.0666667	0.0769231	0.2	0.230769	0.266667	0.307692	0.0666667	0.0769231	0	0	0	0	0.133333	0.153846
	Over 20 years (%)	0.0625	maybe important	0.125	0.142857	0.1875	0.214286	0.125	0.142857	0	0	0.5	0.428571	0.4375	0.428571	0.1875	0.214286	0.4375	0.357143	disagree (%)	0.0625	0.0714286	3 h (%)	0	0	0	0	0	0	0.0666667	0.0769231	0.2	0.153846	0.0666667	0.0769231	0.2	0.153846	0	0	0	0	0	0	0	0	0	0	0	0
			not important	0	0	0	0	0	0	0	0	0	0	0.125	0.0714286	0.0625	0.0714286	0.125	0.142857	Strongly disagree (%)	0	0	4 h (%)	0	0	0.533333	0.461538	0.733333	0.692308	0.8	0.769231	0.333333	0.384615	0.0666667	0.0769231	0.6	0.615385	0.533333	0.461538	0.533333	0.461538	0.266667	0.230769	0.0666667	0.0769231	0.266667	0.230769	0.466667	0.384615
																							over 4 h (%)	0	0	0.266667	0.307692	0.2	0.230769	0	0	0	0	0	0	0.0666667	0.0769231	0.0666667	0.0769231	0	0	0.666667	0.692308	0.933333	0.923077	0.733333	0.769231	0.333333	0.384615
[truncated: 18 more columns]
